# Supplementary material for: GaborNet: investigating the importance of color space, scale and orientation for image classification
Source: PeerJ Comput Sci. 2022 Feb 25;8:e890. doi: 10.7717/peerj-cs.890 (PMC9044268; doi:10.7717/peerj-cs.890)
Supplement: Supplemental Information 1 [file peerj-cs-08-890-s001.py]

import os  # dealing with directories
from random import shuffle  # mixing up or currently ordered data that might lead our network astray in training.
import cv2  # working with, mainly resizing, images
import numpy as np  # dealing with arrays
from tqdm import tqdm  # a nice pretty percentage bar for tasks.
import tflearn
from tflearn.layers.conv import conv_2d, max_pool_2d
from tflearn.layers.core import input_data, dropout, fully_connected
from tflearn.layers\
    .estimator import regression
import tensorflow as tf
import matplotlib.pyplot as plt

TRAIN_DIR = 'C:/Users/JUDY/PycharmProjects/cnngabor/PureGaborImages'
TEST_DIR = 'C:/Users/JUDY/PycharmProjects/cnngabor/test'
IMG_SIZE = 100
LR = 1e-3

MODEL_NAME = 'cnngabordogsvscats-{}-{}.model'.format(LR, '2conv-basic')
# just so we remember which saved model is which, sizes must match


def label_img(img):
    word_label = img.split('.')[-3]
    # conversion to one-hot array [cat,dog]
    #                            [much cat, no dog]
    if word_label == 'cat': return [1,0]
    #                             [no cat, very doggo]
    else: return [0,1]


def create_train_data():
    training_data = []
    for img in tqdm(os.listdir(TRAIN_DIR)):
        label = label_img(img)
        path = os.path.join(TRAIN_DIR, img)
        img = cv2.imread(path, cv2.IMREAD_GRAYSCALE)
        img = cv2.resize(img, (IMG_SIZE, IMG_SIZE))
        training_data.append([np.array(img), np.array(label)])
    shuffle(training_data)
    np.save('train2_data.npy', training_data)
    return training_data


def process_test_data():
    testing_data = []
    for img in tqdm(os.listdir(TEST_DIR)):
        path = os.path.join(TEST_DIR, img)
        img_num = img.split('.')[0]
        img = cv2.imread(path, cv2.IMREAD_GRAYSCALE)
        img = cv2.resize(img, (IMG_SIZE, IMG_SIZE))
        testing_data.append([np.array(img), img_num])

    shuffle(testing_data)
    np.save('test2_data.npy', testing_data)
    return testing_data


train_data = create_train_data()
# If you have already created the dataset:
#train_data = np.load('train2_data.npy', allow_pickle=True)

tf.reset_default_graph()

convnet = input_data(shape=[None, IMG_SIZE, IMG_SIZE, 1], name='input')

convnet = conv_2d(convnet, 32, 5, activation='relu')
convnet = max_pool_2d(convnet, 5)

convnet = conv_2d(convnet, 64, 5, activation='relu')
convnet = max_pool_2d(convnet, 5)

convnet = conv_2d(convnet, 128, 5, activation='relu')
convnet = max_pool_2d(convnet, 5)

convnet = conv_2d(convnet, 64, 5, activation='relu')
convnet = max_pool_2d(convnet, 5)

convnet = conv_2d(convnet, 32, 5, activation='relu')
convnet = max_pool_2d(convnet, 5)

convnet = fully_connected(convnet, 1024, activation='relu')
convnet = dropout(convnet, 0.8)

convnet = fully_connected(convnet, 2, activation='softmax')
convnet = regression(convnet, optimizer='adam', learning_rate=LR, loss='categorical_crossentropy', name='targets')


model = tflearn.DNN(convnet, tensorboard_dir='log')


if os.path.exists('{}.meta'.format(MODEL_NAME)):
    model.load(MODEL_NAME)
    print('model loaded!')
train = train_data[:-5000]
test = train_data[-5000:]

X = np.array([i[0] for i in train]).reshape(-1,IMG_SIZE,IMG_SIZE,1)
Y = [i[1] for i in train]

test_x = np.array([i[0] for i in test]).reshape(-1,IMG_SIZE,IMG_SIZE,1)
test_y = [i[1] for i in test]
model.fit({'input': X}, {'targets': Y}, n_epoch=3, validation_set=({'input': test_x}, {'targets': test_y}),
          snapshot_step=100, show_metric=True, run_id=MODEL_NAME)
model.save(MODEL_NAME)

# if you need to create the data:
test_data = process_test_data()
# if you already have some saved:
#test_data = np.load('test2_data.npy', allow_pickle=True)

fig = plt.figure()

for num, data in enumerate(test_data[:12]):
    # cat: [1,0]
    # dog: [0,1]

    img_num = data[1]
    img_data = data[0]

    y = fig.add_subplot(3, 4, num + 1)
    orig = img_data
    data = img_data.reshape(IMG_SIZE, IMG_SIZE, 1)
    # model_out = model.predict([data])[0]
    model_out = model.predict([data])[0]

    if np.argmax(model_out) == 1:
        str_label = 'Not a cat'
    else:
        str_label = 'Cat'

    y.imshow(orig, cmap='gray')
    plt.title(str_label)
    y.axes.get_xaxis().set_visible(False)
    y.axes.get_yaxis().set_visible(False)
plt.show()
