# Supplementary material for: GaborNet: investigating the importance of color space, scale and orientation for image classification
Source: PeerJ Comput Sci. 2022 Feb 25;8:e890. doi: 10.7717/peerj-cs.890 (PMC9044268; doi:10.7717/peerj-cs.890)
Supplement: Supplemental Information 2 [file peerj-cs-08-890-s002.py]

import os  # dealing with directories
from random import shuffle  # mixing up or currently ordered data that might lead our network astray in training.
import cv2  # working with, mainly resizing, images
import numpy as np  # dealing with arrays
from tqdm import tqdm  # a nice pretty percentage bar for tasks.
import tflearn
from tflearn.layers.conv import conv_2d, max_pool_2d
from tflearn.layers.core import input_data, dropout, fully_connected
from tflearn.layers\
    .estimator import regression
import tensorflow as tf
import matplotlib.pyplot as plt

TRAIN_DIR = 'C:/Users/JUDY/PycharmProjects/cifar10cnn/gabortrain'
TEST_DIR = 'C:/Users/JUDY/PycharmProjects/cifar10cnn/test1'
IMG_SIZE = 32
LR = 1e-3

MODEL_NAME = 'cifar10gabor-{}-{}.model'.format(LR, '2conv-basic')
# just so we remember which saved model is which, sizes must match
cifar10_classes = ["airplane", "automobile", "bird", "cat", "deer",
                   "dog", "frog", "horse", "ship", "truck"]


def label_img(img):
    word_label = img.split('.')[0]
    # conversion to one-hot array [cat,dog]
                                        # [much airplane]
    if word_label == 'airplane': return [1, 0, 0, 0, 0, 0, 0, 0, 0, 0]
                                        # [much automobile]
    elif word_label == 'automobile': return [0, 1, 0, 0, 0, 0, 0, 0, 0, 0]
                                        # [much bird]
    elif word_label == 'bird': return [0, 0, 1, 0, 0, 0, 0, 0, 0, 0]
                                        # [much Cat]
    elif word_label == 'cat': return [0, 0, 0, 1, 0, 0, 0, 0, 0, 0]
                                     # [much deer]
    elif word_label == 'deer': return [0, 0, 0, 0, 1, 0, 0, 0, 0, 0]
                                       # [much dog]
    elif word_label == 'dog':  return [0, 0, 0, 0, 0, 1, 0, 0, 0, 0]
                                     # [much frog]
    elif word_label == 'frog': return [0, 0, 0, 0, 0, 0, 1, 0, 0, 0]
                                     # [much horse]
    elif word_label == 'horse': return [0, 0, 0, 0, 0, 0, 0, 1, 0, 0]
                                    # [much ship]
    elif word_label == 'ship': return [0, 0, 0, 0, 0, 0, 0, 0, 1, 0]

                                        # [much truck]
    else: return [0, 0, 0, 0, 0, 0, 0, 0, 0, 1]


def create_train_data():
    training_data = []
    for img in tqdm(os.listdir(TRAIN_DIR)):
        label = label_img(img)
        path = os.path.join(TRAIN_DIR, img)
        img = cv2.imread(path,cv2.IMREAD_GRAYSCALE)
        img = cv2.resize(img, (IMG_SIZE, IMG_SIZE))
        training_data.append([np.array(img), np.array(label)])
    shuffle(training_data)
    np.save('training_data4.npy', training_data)
    return training_data


def process_test_data():
    testing_data = []
    for img in tqdm(os.listdir(TEST_DIR)):
        path = os.path.join(TEST_DIR, img)
        img_num = img.split('.')[0]
        img = cv2.imread(path,cv2.IMREAD_GRAYSCALE)
        img = cv2.resize(img, (IMG_SIZE, IMG_SIZE))
        testing_data.append([np.array(img), img_num])

    shuffle(testing_data)
    np.save('testing_data4.npy', testing_data)
    return testing_data


train_data = create_train_data()
# If you have already created the dataset:
#train_data = np.load('training_data4.npy', allow_pickle=True)

tf.reset_default_graph()

convnet = input_data(shape=[None, IMG_SIZE, IMG_SIZE, 1], name='input')

convnet = conv_2d(convnet, 32, 3, activation='relu')
convnet = max_pool_2d(convnet, 2)

convnet = conv_2d(convnet, 64, 3, activation='relu')
convnet = max_pool_2d(convnet, 2)

convnet = conv_2d(convnet, 128, 3, activation='relu')
convnet = max_pool_2d(convnet, 2)

convnet = conv_2d(convnet, 64, 3, activation='relu')
convnet = max_pool_2d(convnet, 2)

convnet = fully_connected(convnet,128, activation='relu')
convnet = dropout(convnet, 0.8)

convnet = fully_connected(convnet, 10, activation='softmax')
convnet = regression(convnet, optimizer='adam', learning_rate=LR, loss='categorical_crossentropy', name='targets')


model = tflearn.DNN(convnet, tensorboard_dir='log')


if os.path.exists('{}.meta'.format(MODEL_NAME)):
    model.load(MODEL_NAME)
    print('model loaded!')
train = train_data[:-10000]
test = train_data[-10000:]

X = np.array([i[0] for i in train]).reshape(-1,IMG_SIZE,IMG_SIZE,1)
Y = [i[1] for i in train]

test_x = np.array([i[0] for i in test]).reshape(-1,IMG_SIZE,IMG_SIZE,1)
test_y = [i[1] for i in test]
model.fit({'input': X}, {'targets': Y}, n_epoch=50, validation_set=({'input': test_x}, {'targets': test_y}),
          snapshot_step=100, show_metric=True, run_id=MODEL_NAME)
model.save(MODEL_NAME)

# if you need to create the data:
test_data = process_test_data()
# if you already have some saved:
#test_data = np.load('testing_data4.npy', allow_pickle=True)


fig = plt.figure()

for num, data in enumerate(test_data[:20]):
    # cat: [1,0]
    # dog: [0,1]
    random_index = np.random.randint(0, len(test_y))
    img_num = data[1]
    img_data = data[0]
    orig = img_data
    data = img_data.reshape(IMG_SIZE, IMG_SIZE, 1)
    # model_out = model.predict([data])[0]
    model_out = model.predict([data])[0]
    y_pred_test = model_out
    y_pred_test_classes = np.argmax(y_pred_test)
    y_pred_test_max_probas = np.max(y_pred_test)


    y = fig.add_subplot(4, 5, num + 1)

    #if np.argmax(model_out) == 1:
    pred_label = cifar10_classes[y_pred_test_classes]
    pred_proba = y_pred_test_max_probas

    y.grid = ('off')
    y.imshow(orig)
    #plt.title(pred_label)
    y.set_title("pred: {}".format(pred_label),fontsize='7')
    y.axes.get_xaxis().set_visible(False)
    y.axes.get_yaxis().set_visible(False)
plt.show()
